# Supplementary material for: Directed co-evolution of interacting protein–peptide pairs by compartmentalized two-hybrid replication (C2HR)
Source: Nucleic Acids Res. 2020 Oct 26;48(22):e128. doi: 10.1093/nar/gkaa933 (PMC7736784; doi:10.1093/nar/gkaa933)
Supplement: gkaa933_Supplemental_Files [file gkaa933_supplemental_files.zip]

Archive with 3 entries (3 files):
- NAR-Supporting data 1.docx
- NAR-supporting-figuresREVISION3.pdf
- NARSupportingdata2R.xls
