# Supplementary material for: Directed co-evolution of interacting protein–peptide pairs by compartmentalized two-hybrid replication (C2HR)
Source: Nucleic Acids Res. 2020 Oct 26;48(22):e128. doi: 10.1093/nar/gkaa933 (PMC7736784; doi:10.1093/nar/gkaa933)
Supplement: gkaa933_Supplemental_Files [file gkaa933_supplemental_files.zip › NARSupportingdata2R.xls]

## Sheet: LIB 1
SEQUENCE#READS
FCWI	448941
TSLR	326742		LIBRARY = GAHXXXXDAYKP
VVCR	319716
MRST	303524
LMKY	284559
LLMR	280070
FTVY	277318
IACH	193686
VPNR	184776
FRLI	162284
LRAR	153485
FSME	146051
_RRN	142342
IIYP	138459
IWRD	127935
MTKS	126520
MMLI	126136
IWLK	123573
AIMR	121605
NCA_	118589
VVMR	113890
LHII	103448
VSMW	99700
LAIV	95457
IKRR	94944
FNCV	92185
IVVF	87420
LVVW	84095
LWMS	83972
LVVK	83102
YRMV	78789
NIGY	78224
LNMS	78224
GFIY	77353
VTMM	75260
IMIK	75104
MFMW	73443
W_SG	73226
YVLS	68642
TGCQ	63750
GA_V	60404
TIMI	58132
KTSR	57867
IALR	57364
EYNY	52884
FYCT	52202
SPAT	50114
MCME	49577
LAVV	49134
INMW	48078
KQRS	47070
PVMV	46944
IPMW	45251
VWTL	44547
VGMR	43004
IWMW	42954
LDII	42600
VRII	42297
LLIF	41400
TYIG	40877
LYLE	40042
MCSY	38260
LSMD	37681
MMLM	37621
LVLR	37501
C_KC	36961
VIVL	36629
MKML	36301
LSLY	36044
KIRI	34970
EYII	34942
FYII	34836
VVYV	34414
VVLS	32861
ITYI	32700
LRMI	32505
MGML	32344
FVFY	31954
LVMM	31851
TTCR	31366
NIVR	31304
KILW	30682
FFME	30640
IRMH	30122
_PKN	29483
LHMS	28763
VYYV	27292
WKDF	26695
ATMC	26225
TLIA	26134
LWLE	25786
VDMV	25727
VVMD	25722
VYVY	25559
MELI	25143
LWLS	25036
ISIM	24843
IFFA	24704
HWIL	24649
SVVR	24563
LRLT	23995
YKMA	23903
DQYW	23831
NVMV	23717
LYLF	23567
MSVC	23489
CRAQ	23304
ITVK	23184
MIVT	22884
FRLV	22739
DPAW	22667
CIIV	22658
HFYM	22402
TYNK	22180
IRLT	21999
YLMY	21877
LVTE	21438
LAMK	21375
KDNC	21091
MHYT	20452
WFNE	20371
ILTY	20345
Q_IS	20309
LKMK	20109
VKMR	20012
LSVM	19734
LTMA	19612
FKMV	19598
SVSL	19573
CLFV	19461
VYMR	19144
KNT_	19014
MVIT	18939
LKQI	18837
LILV	18758
ISIK	18711
VCMR	18631
IWVV	18612
IHMW	18551
GEEW	18415
VPLV	18398
LRMR	18295
YNMV	18164
R_YW	17946
RMAM	17937
TPKA	17884
WKEI	17411
SWSV	17257
C_RI	17201
LKVI	17117
VEMA	16932
ISLM	16927
IFLS	16866
LKMW	16799
LSME	16759
TYMV	16756
MKMV	16687
NKCH	16525
IKII	16482
IHCY	16466
IVMV	16443
IVLS	16440
LWVV	16278
RNLS	16236
IMIT	16175
YVMI	16037
VSIT	16028
GTSR	15658
QPVV	15652
IVYV	15575
KMIA	15396
VMCV	15240
YIDY	15178
IFIK	15170
IIFA	14992
IMCV	14978
PDLP	14898
RGTR	14772
LGLV	14716
IVLW	14487
YIMW	14462
LVLF	14448
VFVR	14262
LVMH	14194
KFYM	14096
LVVR	14094
FIMY	14024
NLSG	14017
FCMK	13797
GGFT	13627
RLNS	13275
ILVV	13275
YCMI	13194
MEMC	13123
LKIC	13065
VHCV	13007
CSL_	12942
LGLI	12575
LNMR	12381
LEMS	12259
AETF	12116
KIVL	12081
IWIS	12033
L_GV	11994
LRMA	11994
VYMM	11883
NEVM	11710
NVYR	11438
LLMS	11429
IVLN	11323
SVTM	11317
ICCP	11261
IIYE	11243
LSRG	11189
LVAL	11177
NIWT	11159
MVMQ	11106
LWLV	11019
MARH	11001
LWMW	10971
IGMC	10901
ISMR	10888
FVCA	10886
INFV	10860
VIVV	10831
ATQY	10781
MVVF	10763
LTIF	10733
VWLT	10704
FVSC	10694
YILI	10664
LILN	10641
YIST	10638
FN_I	10630
IVFI	10610
LSQT	10585
IYLI	10572
LCMM	10476
FQMT	10465
FENW	10378
L_AL	10286
YPCL	10244
YKRI	10243
VLNL	10152
FRVI	10145
VNME	10041
T_ST	10026
NTYS	10025
LHLC	10022
VVMS	9922
FYLL	9851
IYIH	9729
ICLS	9629
KDWC	9615
IGMM	9582
FSMK	9563
MEMN	9547
RSYG	9535
EKAQ	9530
SI#F	9485
HAVS	9479
IVVI	9471
VFRL	9467
IGMW	9429
QYHE	9383
VIAT	9372
QVMV	9356
MNYM	9324
LKLM	9302
WNAL	9265
MFMR	9237
DCPA	9211
LRMD	9210
*RH_	9193
LQAA	9152
_ASR	9139
HPPN	9132
ICMI	9083
VLAL	9042
FVGL	9014
VKN*	9007
IQYM	8976
LSMR	8967
IVSI	8958
VCIF	8808
LALE	8751
VVID	8699
INMK	8685
VWCV	8616
LHME	8543
IWLE	8461
RNSF	8367
NGTL	8344
CILI	8323
LTLS	8303
IWIY	8290
MVLC	8263
EDRP	8165
FHMA	8040
PAL_	8001
RWRE	7970
IVIV	7949
FVPF	7908
ITST	7879
LQVA	7868
NGIF	7827
MVVC	7809
SKVH	7624
CTMW	7545
HFHP	7521
PP_R	7485
MMIT	7452
ITQL	7445
IALV	7413
VYLK	7402
CIMK	7377
NQDV	7370
MWML	7354
WLDM	7322
MMSL	7222
LSLV	7141
LKIT	7095
SVIY	7095
LVLK	7075
_ILK	7070
_IRS	7063
KNSL	7020
IFLN	7011
VICT	7005
ISLY	6990
FLMY	6985
MLII	6981
MRMK	6936
FSS_	6932
CCIR	6848
FSFI	6825
MFMN	6781
LAMS	6759
FPVN	6744
SGRL	6738
MSMW	6658
TYYG	6626
FRME	6597
NH_P	6593
FEVI	6593
RV*G	6589
LYLL	6577
INMI	6571
THN_	6567
LCMH	6546
LFVG	6529
TNGI	6529
IIQR	6512
DLVM	6449
LHVC	6443
MILF	6403
YIMQ	6392
TLP_	6360
I_PH	6337
VGLV	6324
TNGH	6295
_EH_	6283
LVCM	6269
KHLL	6250
G_GC	6247
IVYF	6236
NETQ	6214
YDDK	6209
MDMF	6157
FYSV	6143
ISVT	6142
MVCV	6140
QSTS	6098
IFCE	6077
IELQ	6060
_QF_	6050
MCLY	6030
IQLY	6025
PQRG	6011
*GRL	6003
RAMK	5992
IVIA	5982
YVTS	5960
VLMR	5936
YNQA	5928
LTHD	5924
SWNG	5864
IAVF	5857
FLTS	5839
KYCE	5831
INLI	5820
FWMS	5807
VSMV	5803
LVLW	5799
ARSK	5785
LHAG	5784
VHMV	5783
MLLV	5780
NNV_	5771
FTCI	5747
YRKE	5742
IMME	5735
KREY	5725
ISMW	5708
VSMR	5701
IAIA	5682
LYLM	5620
LSMS	5606
MFMC	5604
MERI	5588
IVYY	5572
L*SM	5567
MTIT	5556
FLIS	5555
MSLI	5548
SDTT	5540
LARL	5534
GDYQ	5529
IMCK	5526
LRFM	5518
FL*G	5515
CA_A	5453
IWIT	5436
R_DS	5406
FTVT	5404
EEPY	5357
ISTS	5351
IVYI	5337
VRSY	5330
MEMM	5324
VEDT	5310
ISVM	5225
ETSS	5222
IYVW	5214
MMRG	5210
IYMR	5206
RI_Q	5167
IDCM	5078
LRSA	5068
VDAG	5065
VLWV	5062
LAMR	5059
VTMD	5057
MCLG	5044
MSMN	5021
IFLK	5010
LISI	5006
VYME	5001
MKLT	4999
PKKK	4994
FKMS	4994
RYKI	4990
MLLI	4973
*RVG	4962
MVGN	4962
RPRP	4924
MMLV	4920
LVQV	4907
IITT	4896
MSMM	4883
LRMV	4846
TPNE	4843
RSCS	4832
GVIM	4831
NGDM	4813
AVMM	4794
FRLM	4793
VKKR	4775
LFSD	4738
LK_N	4735
LRML	4717
FCLI	4714
MYII	4709
RKSR	4702
CSYY	4697
MEQA	4672
FYFT	4671
HD#T	4668
ISIL	4666
VNLC	4661
NDIM	4611
CAGA	4586
LCQM	4575
SGNQ	4548
IVEV	4543
LALM	4536
IEIS	4521
S_TQ	4505
GRHI	4504
VGEM	4504
IRDV	4501
PEIP	4500
VEMQ	4494
MTMC	4472
CLLG	4464
GF_L	4415
TLPV	4410
IFYS	4397
IVLR	4393
MRMV	4389
ISME	4387
LLLY	4386
MCMY	4329
ISLI	4301
FGMK	4295
KSQI	4290
AIVK	4278
SICS	4266
YVVV	4264
SRIV	4253
VLII	4227
LVCT	4222
ARLK	4221
SSSP	4207
VILY	4194
LYMS	4167
PPGL	4156
ILFY	4153
LVQT	4127
MTCD	4126
LVLY	4117
MTNL	4111
FFCT	4100
FYYS	4100
ISLE	4079
SNED	4074
MVVK	4071
ILLN	4061
LSLS	4048
RHLD	4031
LLIV	4028
PWWC	4028
AGMS	4027
IGRN	4006
LRVM	4003
QSLM	4000
RANT	3999
RIKS	3986
MVIY	3974
VILV	3946
LTLL	3942
TIMT	3914
NEPI	3901
MRRF	3894
RPFS	3886
QTAA	3883
IMVY	3883
VVQF	3879
MVMR	3868
LYIE	3864
RTHR	3856
WVLI	3852
*EPA	3844
VNCK	3836
VMLW	3811
VIMS	3800
MNMV	3796
NYFW	3794
CVII	3776
IFFE	3763
MMMS	3762
EAYY	3760
LCLT	3758
VFLT	3754
FVLS	3751
MVMN	3731
IAMA	3729
TVMY	3722
PTMV	3713
VLIY	3709
PAER	3694
FLIG	3693
YV__	3686
VEME	3684
IELV	3659
CLCG	3655
MLMS	3652
MIRT	3648
VEMV	3639
IVCA	3638
_NKK	3631
IFMQ	3612
CFML	3605
MSLM	3600
ICIK	3594
LYCG	3590
MICK	3587
IMKY	3585
FMVT	3571
GTEC	3555
VALY	3552
VKNF	3547
KREM	3532
NLHK	3532
RIKN	3525
ITAV	3518
LTVT	3503
GYQS	3503
FVIV	3495
LLMP	3481
CVFR	3464
MVMW	3440
FSMW	3432
VDMY	3431
FVLL	3424
GRG_	3400
ID_W	3398
WVHS	3375
VILW	3368
SQQE	3357
ITCR	3335
TYPS	3334
GLVW	3330
LLVY	3327
TDSK	3327
KQKL	3322
WLTQ	3319
HNDT	3310
K_KV	3309
VNMR	3308
SILY	3291
VVTV	3289
PGPG	3284
RRWR	3273
V*RL	3271
MDML	3268
CVLM	3259
LLCV	3248
FISV	3248
GINR	3236
IFLR	3222
_CHR	3221
YITG	3200
MVLE	3196
PCRA	3183
MNF_	3183
R_ID	3179
YGEK	3175
RCRL	3171
FGLV	3160
GDDQ	3151
VTLF	3147
PAIT	3145
WSTL	3141
IYVT	3139
LTME	3115
ATET	3107
LVWR	3106
FFVV	3068
LKLC	3067
LCWI	3062
QPHL	3051
LGMR	3045
VVMP	3036
IVYT	3029
IYCC	3024
IIFN	3021
FRCV	3021
IFIT	3013
IIVN	3003
GQPA	2995
LCML	2992
LFIL	2989
SRSI	2973
MVCI	2968
R_N_	2956
CLLD	2949
Y_CK	2949
VALI	2944
QVMT	2936
LVCC	2935
LTVA	2934
CLCC	2932
IMLQ	2929
WNAV	2923
NGYK	2914
LVIL	2908
LTML	2908
VNTM	2881
LRVR	2869
ISLW	2867
HW_A	2859
YWMV	2856
GAPR	2856
VDMS	2852
FILL	2850
LLLL	2847
LPCE	2845
SGGM	2841
IYCD	2840
SRND	2821
LSGL	2818
FGLR	2816
YKRG	2815
G_SK	2810
RQGI	2805
IWIM	2802
LP_S	2799
KQDK	2797
IELT	2793
ILMR	2788
GNEK	2775
ILLQ	2766
FEYR	2763
LEMQ	2761
IALK	2760
ISLR	2755
YIIY	2742
VFME	2739
IICE	2724
YCNN	2718
LQTP	2706
VKMK	2698
YEMI	2693
RYSV	2684
IKMV	2683
ISVQ	2681
NHNI	2678
RIRV	2676
SCYC	2668
TYKG	2666
GDHG	2659
_KKM	2656
EDST	2652
MNGA	2646
I_PR	2644
IRST	2642
IYYL	2638
RNDS	2637
ICAI	2628
LWLL	2627
HKCS	2621
SDGL	2617
CTLF	2606
AL_S	2603
R_KY	2599
FRMS	2598
IDCV	2596
IIYT	2587
LSII	2576
IYVI	2575
KR_D	2573
NVSS	2572
YIYS	2568
ETFS	2565
W_MK	2562
CSKC	2562
LRII	2555
KAYL	2555
CVQE	2554
KGLW	2553
NDPA	2552
N_YS	2551
LESM	2550
IVFT	2550
IWMI	2549
GYWI	2546
MKSS	2545
FGGM	2541
IIYH	2538
PRGK	2532
LLCG	2532
_IES	2521
MWMR	2519
KQHI	2516
*LSR	2506
_TA_	2505
IIFI	2497
HISI	2492
LTLW	2487
CPFH	2486
GFVN	2485
FMIY	2484
IDII	2484
FAQL	2483
*C*L	2480
SKQI	2479
CIIF	2477
QMKY	2470
MVLW	2468
T_TT	2466
RFYF	2452
VVME	2450
ISMS	2443
YDSV	2439
IVNV	2428
FNDH	2425
T_LH	2424
FYYN	2420
FL_C	2419
LVCV	2417
ISVY	2410
SSKA	2410
IIAI	2400
LLMI	2396
LITI	2394
VGMS	2391
FTVC	2390
NAAL	2388
ILFL	2371
VAMW	2366
FTCV	2366
ICMD	2354
VHQT	2353
GVAW	2351
KW_V	2346
MVSC	2346
RK_M	2344
NRIS	2342
STKC	2336
HIIK	2332
LN_R	2328
FALV	2323
GSHW	2320
GDHR	2318
LNRP	2318
TDAH	2318
VGDV	2317
FRMH	2316
PKYI	2313
MINS	2311
SQSK	2298
MYNV	2296
DATN	2292
DMGK	2287
LFFT	2282
RAPV	2280
MMSR	2271
SSVK	2269
VELI	2269
RSHP	2268
IMTC	2259
LDMR	2254
GERF	2250
TWGP	2242
SAMS	2242
LLLI	2235
GTRI	2227
YIFI	2221
HPRP	2217
VVLI	2211
ALSP	2202
KYMW	2199
IGMN	2198
IAME	2192
VVFR	2188
NSNS	2184
LLMM	2181
VVMF	2180
VSEV	2176
TITQ	2170
LRVY	2166
VVLW	2155
IIMR	2155
MAMQ	2153
INSY	2147
I_QR	2142
IEVV	2138
RRQV	2130
ILVG	2129
FRKR	2127
FAWH	2125
KIRQ	2125
DSVR	2117
LIMK	2116
LTMI	2106
LMAV	2100
ILN_	2098
LEMV	2097
EVVA	2094
GRTE	2092
YVDG	2090
AHRR	2090
L_SD	2089
RRPR	2079
DCFR	2079
LWVT	2078
SSNE	2072
WERM	2063
LTVY	2057
QVMI	2051
LRGG	2045
KASI	2043
RRAL	2040
VDMH	2039
FVAT	2036
FICR	2007
IMHK	2006
FLMI	1995
RLFM	1989
KRYS	1979
LKMS	1971
WETM	1969
ISVW	1968
ICIY	1961
VVCM	1959
_ALK	1958
IDMC	1955
VNVT	1950
LVSV	1945
ISVL	1945
DKCR	1944
VYMK	1939
IVGV	1938
GRLS	1935
LMVV	1931
LIVW	1929
LYMG	1921
LQKE	1920
LLLM	1919
INML	1916
MRLY	1915
RNCA	1903
NWSS	1902
LEMW	1894
IYMW	1889
IALP	1885
LCVF	1881
TMGS	1881
ADIP	1879
MIIR	1876
ITFM	1875
VAME	1875
RAPA	1874
IIFY	1870
MHLS	1865
IMLM	1861
LWIR	1858
LFLS	1854
SQGR	1853
VEML	1851
WLLW	1847
FG*V	1838
TATN	1838
LVVY	1837
ICWI	1834
VDLT	1831
L*LR	1821
WSLN	1818
QRKF	1818
ISLT	1817
LEMC	1817
LVEV	1813
GRVG	1802
VWGI	1794
GCSL	1789
HHRV	1788
MGL_	1787
VVCT	1785
AVSG	1783
VR_S	1782
WL*R	1780
LRLR	1778
LVRV	1774
ARQL	1763
RHSL	1753
MVVV	1750
RRQR	1742
IFLY	1742
LG*W	1740
MSLT	1735
VIMG	1724
FTIN	1723
MYLL	1721
IHLS	1717
MIVI	1716
LGMQ	1715
TSMR	1715
FAMP	1709
QERI	1708
NSTC	1696
FKVY	1695
WIME	1685
LHFV	1681
VYFV	1681
IKIC	1673
ITVY	1671
IVQL	1667
MDCI	1658
LWCL	1655
GHRR	1647
RVKH	1646
GGSL	1645
FCRI	1643
ILLW	1641
LWFG	1639
LVQY	1637
TSER	1632
LRMS	1632
G_CS	1624
IICG	1624
YYMQ	1621
QIMS	1621
DYGL	1616
LCPE	1616
SSIV	1615
GEPA	1611
LYVT	1610
IGWL	1607
SRWR	1600
RNDK	1597
AIMW	1591
GEIF	1590
FTMM	1587
CVLI	1580
_CSQ	1576
ESTN	1575
LYRS	1573
VLFM	1569
FNNL	1560
NFTS	1553
NTR_	1551
VIIS	1547
LLLR	1546
DLIR	1544
LHFT	1542
ILGM	1534
LI*V	1530
ILMM	1530
KYSI	1530
MILW	1529
EGWW	1527
SDTH	1526
LIMR	1521
RFMW	1516
YLMS	1516
_VSI	1513
RHYR	1512
AM_S	1510
ARKG	1508
FFWI	1508
LTVV	1507
IECH	1506
LVTQ	1503
FSWI	1501
NHKE	1500
IHII	1490
RFDS	1489
VLFI	1486
MDMR	1483
LSIR	1480
RKME	1479
LLAI	1477
IMLI	1476
LL*W	1470
FRRY	1466
ISMC	1466
KLVY	1465
FYIV	1464
KSRN	1462
LCLF	1458
FRCL	1458
MKMT	1458
SMGR	1453
NTVG	1452
CSKI	1450
NYNS	1446
SEAS	1443
IVIL	1441
IICL	1438
LSMN	1436
VPVI	1433
MIMD	1432
YVYV	1427
NIEL	1426
CWPQ	1426
R_LR	1414
VTNR	1413
ISMA	1411
RQGR	1410
ICGM	1409
INMV	1397
STLT	1396
NLGV	1394
GTND	1393
MFMH	1389
DCLI	1387
ASLK	1381
RVSQ	1376
GRRL	1374
YSEK	1370
MC*V	1369
HINT	1368
TSKL	1364
VCLL	1361
VCWI	1361
LELV	1359
LE_A	1355
VGMV	1353
VVIR	1346
MVVD	1346
VCMI	1344
EYNN	1342
PPMA	1337
GSAW	1336
MCLM	1333
DTKK	1332
VHIV	1331
IVIF	1327
LTMY	1326
LIKY	1326
SRGP	1324
VKTN	1319
FCCI	1314
YNSV	1309
VVSR	1308
RTWL	1307
SNKD	1306
MRMY	1296
WAIY	1295
ITKS	1293
GGMQ	1291
ANFN	1290
S_WH	1287
PKTH	1283
IFCK	1280
I*CW	1280
TNVE	1269
SRKV	1267
SFNN	1262
FVIA	1258
RLLV	1254
ITLS	1252
LRLI	1251
_RKI	1251
AFMY	1249
VVML	1249
PKYQ	1248
VSRT	1241
NFVQ	1240
GRRW	1239
NNRI	1235
TSLM	1225
KPHM	1219
KTKE	1218
IWVF	1214
KSQG	1212
CVVI	1212
CNPV	1208
LMLH	1207
VWTI	1207
ITIS	1206
IK_V	1202
IWIK	1197
IHNY	1194
AITN	1193
GISY	1192
FRII	1191
TLLQ	1188
WSAG	1188
M_HL	1184
VPNM	1183
GPCV	1182
LNII	1181
KFCY	1179
ISII	1179
MCMA	1178
GRSR	1175
TNYD	1175
FILT	1174
FTNY	1174
KSLR	1173
PSM_	1172
R*WW	1169
IASH	1168
IYFC	1163
RPCN	1161
MFMS	1160
MMML	1159
QEGK	1158
VVCS	1154
RK_S	1152
SIIM	1152
LR*G	1151
IIIK	1149
LL*L	1143
WIMK	1142
VFMT	1142
LMKN	1141
VKTC	1140
GQGG	1131
YADT	1127
GLVT	1123
INMS	1122
FIVR	1122
LNHV	1120
__WW	1118
ASLR	1116
IVCL	1114
DMKH	1111
YRRN	1106
SN_T	1104
KRGT	1102
KINN	1099
G_KR	1096
VHNR	1091
RKPR	1090
ISFI	1088
DYFA	1088
VYMN	1088
ILMW	1088
ILLK	1088
VSNM	1084
LGVS	1083
INTG	1078
SPTP	1075
ESLH	1072
QTKV	1071
DLLC	1071
LTNS	1068
LMNY	1066
MR_T	1065
FLCG	1064
ILLS	1062
GNLT	1054
LH_D	1051
NIVY	1051
FSLI	1048
SGSY	1046
VHH_	1045
LLIR	1045
FLWR	1043
STKN	1040
TLDV	1039
INVS	1035
SMRS	1030
L_F_	1028
RLVL	1028
MMST	1024
SSVL	1018
TILR	1017
_YKV	1015
FNGH	1013
IACN	1012
VVFM	998
VLCC	996
LLMG	996
WLGD	995
LVAV	993
MTK_	993
IRAR	993
VECR	991
GRW_	988
FFLI	987
VRRD	984
VRMS	978
LICG	974
AIML	973
FCWV	973
LCGP	972
_SIN	971
CVWR	969
KIRY	968
YRWC	966
LCFL	964
CLKL	964
IMSN	964
WFMS	963
INII	961
_W_D	961
CILR	960
LTLT	959
YVMS	954
GIGD	953
NKIN	953
SGGG	952
CRAV	949
M_YK	948
IIYN	946
WRWW	943
_CDR	942
FEPK	937
GRRI	934
FNFV	934
ISRD	928
SYCK	928
SHNG	927
YAGS	927
VVMT	927
LRAS	926
IRSL	926
CTLY	925
WG*G	924
IELR	922
MDLE	922
LIKQ	921
MMMI	921
MRSN	920
IMCY	919
CGRL	919
TRMM	918
IVSV	917
RPRS	917
YIDL	915
FLLI	912
FTVN	911
ILCG	910
FIME	904
YIGY	903
NTSH	901
NWSI	899
TGLR	899
MTII	899
SSKT	897
IWMD	894
VYLF	892
LR*R	892
VRMF	889
VCAK	884
PTLC	882
MGST	881
KYRM	877
IWRV	876
SGYS	876
GGSR	875
L_RI	874
ETRS	873
TSAI	872
YVMM	871
IVLG	869
INCK	868
FFLW	864
INMR	864
VINC	862
TRTI	861
NCD_	861
WYMV	860
VCMQ	858
VTVY	856
GIMS	854
DYEP	854
FGCG	854
DVGG	852
DTRR	851
CVLL	850
KTLH	850
MILL	845
LVVN	842
VSML	838
RI#A	833
VRSV	833
IRLI	833
INVA	833
SKSW	832
SMSQ	832
TNMG	830
LAAV	829
YSLT	828
DNAQ	828
KEWS	826
LAVF	824
MVMP	822
LLIL	822
DATP	821
MYVQ	817
WVVN	817
EHVY	816
VCCL	815
QLYD	815
SECD	813
IKMR	812
GIVG	811
HVGK	810
KRRY	808
LKKY	808
RLSC	807
QLSS	807
MAPD	807
CFEL	806
ILRD	806
YYMY	806
LLLV	806
MVTT	804
DQET	804
FRLW	804
FMMG	804
ELCN	804
C*FL	803
SNVC	802
ITLM	801
IQLV	801
VNVW	798
VVLG	798
_GYM	798
LYVY	795
SPYE	795
LMRY	795
F__L	792
IVVL	791
VIVY	789
MTEG	789
MVVS	788
FRMD	788
FVEG	787
LVVL	787
TSLG	787
TLCH	786
MRSA	785
CVVM	784
V_ML	782
QKEW	782
VACR	782
LLCW	781
VHMH	780
RFVL	780
ILLL	779
KCA_	778
RTG_	777
IWMS	777
AVCR	775
TSLS	774
GTRV	774
LMEY	773
VYMG	772
CLCM	772
DNKF	772
KVMT	768
IMCI	766
CLWM	766
*C*W	765
LNNN	764
NSMK	763
LSVV	762
ITNS	761
WVQD	759
IAFH	759
YSNT	758
KFCM	758
VFML	756
SAAR	755
WILL	754
MVME	753
GLPD	753
L_LK	752
_T_N	752
ICMY	751
QLLD	751
MSST	749
VFLV	747
TSLI	747
MCMD	746
SILL	742
LTMD	741
ISSL	741
YRDH	740
VFIY	737
LWLK	736
IVVE	735
IQSK	735
MS_T	734
SCWI	733
GKC_	733
WTVN	732
GDDL	730
PLMR	728
GGGG	728
LRIV	726
MIMR	726
HKKY	724
DFWC	723
VSME	722
ARIW	721
LVMR	720
LNMI	719
IIML	719
IALL	717
DKSD	717
*RCW	717
LTDN	716
KDNR	716
IL_L	716
IVVW	715
ITPN	714
KHLD	714
IIIN	712
MRTT	712
W_GI	711
DRGL	710
LSLM	708
GDMK	707
LLVG	707
SLSY	706
VNMM	704
PMRN	703
SEDS	703
VRST	702
IMIN	701
IVMM	701
ISLV	699
NEPW	699
FPLQ	698
TTLR	697
PQRY	697
DIMR	696
AIIR	695
RFSR	694
GSEM	694
AHWG	693
MRPK	693
IYLT	693
ILIK	693
YCWI	692
_VSL	692
GMHD	691
LHMR	690
KRRN	690
GQKN	689
CNRG	689
AKFV	688
LPMR	688
MEIR	688
LKKM	687
WLMI	686
FILY	686
RVFR	686
VVSV	683
MAIV	682
IFMW	680
LFLG	678
AT_D	677
QVEP	677
RTRY	677
VTVM	675
LEIT	675
YSNE	675
FQRL	675
LLD*	674
IDAS	673
HLEL	670
LGY_	670
IELE	669
GTLA	669
WVCL	669
RNVT	669
AILA	668
IWMV	667
LGLL	667
THPE	667
GQAL	664
YGGT	664
NSTH	664
ILCF	662
LIIR	662
TRLR	660
VPNS	659
GSRV	659
*G*L	659
FTAY	658
LEYF	656
MTKT	656
FRLH	655
LVCL	655
MFML	655
TSRF	653
LGIA	653
YTVY	652
GRIL	652
GRNG	651
MNYI	651
EDFN	650
KVMV	650
NNST	649
CICR	649
PMKY	649
IYII	648
CIML	647
LDIV	647
DERS	644
LGCM	644
KMMV	643
DNSW	641
WC*V	641
ISIT	640
RTRN	639
LSR_	639
SGIS	639
IVVN	639
FGWL	638
TRNW	637
EERK	636
WLRD	634
VCLM	634
MRPT	633
WFMW	633
MMEC	629
MSIG	628
LCFM	628
ILMH	628
EVMI	626
IRHK	623
LYGI	623
GKNF	623
W**W	621
IRLA	621
ENN_	620
VIME	619
ILMD	619
TVMV	618
PRAR	618
NEIF	617
PTVM	617
IRLK	615
KRST	614
DVCR	613
VMKY	611
P_L_	611
YSEY	610
_LRN	610
FLLR	609
QNMI	609
VYLR	608
FTFY	608
RFCG	608
LWLC	606
LTKY	604
FFLR	601
NPGD	600
SLRM	600
LNMW	598
CGWW	598
DIYQ	598
VGRR	598
PLVR	598
NIMI	597
GSSK	597
QCSR	597
KCTD	597
*LLR	596
KVNN	595
VVCG	595
LLII	595
IISM	594
KAVN	593
EWST	593
RKGD	593
VRMV	593
NSA_	592
TFLR	592
LVIR	592
VIMR	591
ILMI	590
IKMM	590
VDCR	589
QRRN	588
LRLL	588
PGMA	588
CGLR	586
PSLR	586
VCLT	585
RMAG	584
VRLT	584
MKRT	584
LRCV	584
YIIF	583
GSK_	582
GNRP	581
LVCG	578
LRMM	578
VSII	578
HLMR	577
QKRG	577
IVML	577
KASA	576
KARA	573
PGHK	572
ILMV	572
VKYV	571
FRLN	570
MALK	570
KKES	570
RMEL	570
_RMN	570
LLWM	570
VLCD	570
NCYF	569
MLWL	568
L_CG	568
CFTA	567
ICME	567
IWRE	566
IARH	563
ICRA	562
LPMH	562
QI_A	562
VFMR	562
FIHE	562
MHMH	561
LLAR	561
LLGN	561
CSHD	561
ICLI	561
GGDY	561
LRWL	560
HSYM	560
MILI	560
MYLM	559
RMVK	559
HMKY	558
RCLS	558
DVI_	558
TIMR	556
FYFL	556
GVHH	556
IVVV	555
IFMI	554
ILII	553
IWVK	553
MTKP	552
KIGY	551
CMFM	550
MEGG	549
TIMK	549
PNLL	548
KKGT	547
ILIM	546
DSFR	546
QKVD	545
GVLI	544
LNCV	544
RSHR	544
IFIW	543
ILLG	542
MSTS	542
TSVR	542
FTDY	541
WRWV	541
_SVS	540
_SMV	539
IEFH	539
VILR	538
MSVG	538
VLLW	538
IMMI	537
LRWR	537
MVVQ	537
SAMW	535
IVIM	535
ST_D	535
NLGR	534
PQGA	534
ININ	532
DYNY	532
RWSI	531
ISIG	531
MYMQ	530
FKRR	530
DGLI	529
SYDS	529
RIIV	528
RAMM	528
LMMY	527
MRKQ	527
IYCE	527
MNKS	527
FICL	526
NMRF	523
RIVL	523
WNSW	523
VMPK	523
VHNM	523
QRDG	523
HTRV	523
LFLM	522
LKME	521
MVML	521
FCWN	521
LLLD	520
LWMR	520
R*LL	520
TRST	520
SLKC	519
WSLL	519
LYLS	519
FRWI	519
LLMN	519
AVMR	519
FIFK	518
GMNV	518
HGNN	518
MVMM	518
*VFV	518
TCYD	517
SCWR	516
GEVH	516
MVMV	515
NFNS	515
ILMS	515
ISLL	514
QHLV	514
TSQR	511
YMMV	511
FEFP	510
ISIN	509
RDRR	509
VVMG	507
TYIV	507
LYFV	507
VKDS	506
LLRR	506
VKSY	506
IFME	506
WIWW	504
LILA	504
FSMH	504
IILI	503
VVVR	502
FYIY	502
IRRD	502
MLAC	502
FSII	501
LYAY	501
PS__	500
LLVV	500
GNFT	499
LYII	499
VVLR	499
IKVY	498
ATMT	498
NTSR	498
IAMM	497
IRWL	496
_FI_	496
IIMI	495
TSPR	495
FLII	495
IAYQ	494
GLMR	493
FVQK	493
EISD	493
RKII	492
ITVS	491
SRFR	491
RRRC	490
GPRL	490
WEWK	489
ERRW	489
LELD	489
ILRW	488
FGWW	488
_YEA	487
RHSR	487
RRVN	485
S_AE	485
AVMA	485
LVAK	485
CL_G	485
MDII	483
TFIF	483
IEMM	482
GKY_	482
RVDT	482
LG*R	480
FIVL	480
CVCI	480
RTSY	480
LVLS	479
VVRR	479
MFVC	478
LASV	478
YMTS	478
AS_W	477
IKRM	477
LLKR	477
IKML	477
RNRT	477
VALT	476
GACG	476
SS_W	476
MEME	476
IDAI	476
VRGL	476
APNR	476
TSLN	475
IVII	475
LCRI	475
VGCR	473
NRPL	473
LNIS	472
T_F_	472
YFAV	472
ESEG	471
GKGS	471
LCLI	471
DPNR	470
LV*L	470
NLGD	470
VIVM	470
ISCH	469
ILCM	469
IMMM	468
RFAM	468
LILE	468
QFPT	468
MEYL	467
INCV	467
FMGS	467
EKLK	466
VMFN	465
YLWV	465
#RMV	464
ANRC	464
SRRG	464
IRTT	464
IYKV	463
IVLL	463
LEMK	463
GPGL	462
FSMD	462
LIIV	462
VLMA	462
IWMR	461
ICLK	461
ILVL	461
CIIL	460
NNRM	460
RTEK	460
YSSS	459
IIME	459
STRP	459
TCDM	459
TDCY	458
IINY	457
LPVR	457
KILR	457
FSFR	457
NFA_	457
INYI	456
KMNI	456
VTMI	455
KLTL	455
ALGI	454
CSET	453
FTIY	452
HLLR	452
WIAL	451
LVMV	451
KISI	450
IYIN	450
GDRS	449
Y_MY	449
L_TN	448
IVMR	448
LHIN	447
IFCL	446
GVKR	446
GMND	446
VSVS	446
MTST	446
FMKN	446
FCMM	444
RSDG	444
LTMM	444
IFLI	444
VRLS	443
LCVL	443
LFVR	442
TLNT	442
IGFW	442
RKNR	442
LIVA	441
RFLL	441
RRYR	440
IRSN	440
WR*R	440
RVSR	440
YLNF	439
FIVM	439
VMVR	439
VYMW	438
YFN_	438
KSDN	438
TACH	438
ACSR	438
TSLT	436
VVIM	436
IACR	436
MAGE	436
CIDM	435
LCVW	435
VVMV	435
IRMS	434
ICRD	432
PGPY	431
ASSS	430
LRLV	430
RIPW	429
KLMG	429
LLMT	429
VNFG	428
LKII	428
IF_I	427
VLIR	427
LFLL	427
EVD*	426
ICML	426
FNSV	426
RWKM	426
ICRI	425
AQCP	424
[truncated: 63,536 more rows]

## Sheet: LIB 2
SEQUENCE	#READS
SFDHVS	1205320
RAFMLV	1001457		LIBRARY = XXXIVMVDXXXP
MGIQNN	689680
ATNKIL	497617
RSNNFG	481712
PDGNQD	330949
YVGRVR	252926
THKHSR	210755
WLYYDT	205278
MSDIDS	195777
GINNYM	195190
SKSYTN	145491
NTGWRE	130136
SNTHSL	115145
TEDFTG	97073
KEPPNK	90872
DHGRTI	81352
MNIKSA	80987
NTTYAE	78747
RKKKGR	78181
SQTNYM	76561
DLDRNL	74359
MTIKIR	69538
RLASNQ	69113
YFPLYD	64494
KKAFWN	62868
IRNNKS	57329
YNYESY	54013
LKKDAS	53255
WWNMLV	50898
HATVAW	50259
LKRTIQ	50222
LAHRMR	49631
NKENDS	49136
DRNRIK	45801
EYSPYR	43256
LKCHWG	38778
NSHCAN	37974
DAPGLH	36686
LSMFGK	36513
LTKINY	35717
WRNRHP	32233
RTRFMP	31954
MDNNNR	31129
SRRFRP	30628
LLIMLV	29595
QQDRWG	28797
L_NRWP	28608
HNSLRK	28105
YMDVSV	28071
IRNLHY	26773
MHRMLS	26530
GAHAYK	26269
_HPTYA	26157
SVDRRV	25808
GLLCWC	25653
EDRIPC	25308
DNDSLV	24904
D_KMYV	24513
FMTNYD	24365
WGYCDY	24340
WRNYHY	24141
VQRKQT	23460
LYYDTL	23423
L_HAAE	21909
_DKRSA	21162
SIYAKL	21099
DRLVRS	20865
LIWYDI	20520
GMWYSS	18765
TFYNLV	18048
SVPPPP	18008
LEKKSH	17886
WVLRII	17735
NNGRLR	16972
SYLENV	16940
NTRRGP	16531
DRYYFS	16376
LLYTHQ	16232
GNQRWM	16138
HDKGMK	15928
PRNMRQ	15677
EPYGSM	15578
AGGQSP	15255
LVSSNK	14810
HPHTWM	14809
LST_SI	14808
ENTRVN	14776
HPRACP	14742
ASMSNS	14364
YKDHPE	14114
VTFYKT	13730
AHMERK	13686
PVYANH	13597
RTIK_S	13467
YKKHHR	13330
RLIRFC	13326
AYQMVR	13326
DHSFVI	13305
AQNQQK	13120
WRASQV	12983
GRIILV	12966
VSGACY	12694
FNMQKN	12588
DCRFSR	12285
NVTPTT	12125
QPMGWH	12091
RSEYEI	12053
RIDVQT	11454
NITTCF	11378
EISVND	11344
TGTKIS	11246
MNTMTV	11171
KFSSGS	11111
RQIWQL	11109
LQKYIC	11023
GLSRLH	10984
IRERAT	10876
LGHSDC	10875
PFGRNM	10777
KTGHMK	10728
_ILGLC	10714
PFEGA#	10701
PPFQRL	10660
DNDVWD	10593
HHRTYA	10311
DRARNF	9863
KTFDMY	9785
LNRRSL	9754
EITFYN	9618
DTAGNR	9574
FNRQIH	9392
WAIRDE	9378
LKEESD	9369
YWNSES	9366
DYSCGC	9364
INFYMA	9229
IS_LTI	9219
EKCTMS	9182
KSSMVM	9177
DRMEYS	8975
YKDGTN	8783
QDSEHR	8757
LMGIRI	8682
VKLVSR	8606
HKRFNA	8575
MTEHFR	8473
AGLINN	8467
RSSSKT	8428
DRISIL	8356
VYPDGG	8351
MYRGLY	8342
TPTTPT	8303
IVRFLY	8286
GHNSSA	8270
GLYFCR	8163
HEMTVM	8163
TLDKNR	8145
DTGNLR	8111
VAFDSQ	8106
DYALTS	8101
RKDLKY	8065
RPYPGI	8017
APTESP	8010
DRAYWR	7977
NDYTHD	7893
PEVDKV	7849
DNQRAV	7740
_KCYKS	7738
MN_TNP	7734
SGLRRP	7710
ETKNFH	7679
ESFQNT	7674
KFDPTS	7645
DANLTC	7611
DNCNNH	7576
LMSGSK	7512
GFLFLQ	7459
QGTCDG	7456
INHNEY	7451
SSNRIV	7430
WSLAV*	7425
FRHLKA	7404
AHRSHP	7391
LW_IGM	7303
LKEWIK	7119
TPPM_E	7079
SIRPWT	7029
RLPRDF	7011
ITKSSR	6999
DTWART	6982
AKGWSN	6932
FASDCP	6860
DGTASN	6832
PSLPVF	6812
PTNKGS	6783
CTLTVN	6569
YQRMKI	6513
NAPMPK	6506
LSKEIM	6461
RCGPGP	6452
DVWSYK	6442
CPPCSW	6427
MLGVFV	6388
YKAYLM	6369
#STDDE	6363
DLGNIF	6353
STPGDD	6276
SDNFLR	6266
IMWSNY	6254
WYSHDI	6247
NDRFKS	6235
SENFED	6230
SEWSMT	6196
AYRSQH	6187
SVAQII	6153
CLRTAG	6119
QATAIK	6081
AHRCPT	6061
EHH_G_	6021
YHRVIP	6010
MTNIGT	5964
GKRDHK	5960
MIDTKQ	5951
VKGDTQ	5949
RFARQK	5920
VIKKQT	5899
ERRRNG	5851
YDRPTN	5837
TYNVKN	5787
SGRMGY	5776
SVLAVE	5765
RPIPRW	5727
DIVWKF	5694
PNRRHQ	5606
ALGLTG	5581
DNVIHI	5537
VQADDN	5404
LIRILV	5403
GFIMIR	5369
_CHNAA	5289
ENAPEY	5276
NLIYYC	5255
IKDEHV	5254
QLKDAG	5251
LRNVFI	5187
EWNKLS	5135
RVLNKG	5130
KFDGTK	5124
SHKTDN	5124
GSNHHL	5114
HPKYSG	5112
ASLKSF	5082
DGSQGN	5072
SQ_AQE	5043
RDGNIR	5026
TRSRNT	4997
PLPPSA	4997
VLIIIC	4989
FDWALR	4982
TTRVGV	4980
*VILIV	4959
SFDNVS	4889
LLNTKQ	4846
HGRDGK	4801
DQEVKQ	4795
YNNTNP	4734
AREQTL	4713
ENSILL	4708
PRPKQA	4708
SVKMVH	4707
RTIFGG	4696
PSGQQN	4679
YGAYMW	4672
IINSTK	4672
HMVDFS	4637
DIMNVI	4628
NNDMYT	4590
TMIITE	4566
DYVVTG	4565
NCEEAG	4536
STNWGP	4529
TRLAMS	4513
KDFACE	4508
KSFMSM	4482
CKESMG	4477
GGPSDG	4471
ITRLHM	4403
DHNSPG	4399
RGTSQM	4377
DFGNSA	4357
YEKLEV	4355
NLPVPE	4322
EQSGSN	4309
DGKRVL	4293
WRGMYN	4286
AAAAWE	4277
ACPLWP	4247
RALMLV	4231
SSFQPL	4221
ECSKIL	4220
_HCNPS	4151
DQNSNN	4140
NSLDAW	4137
HTRTEP	4123
TVKMDK	4115
VGSGDS	4110
YQSWHN	4104
PNTCGY	4087
QPRPQY	4086
LTAPPP	4038
RAFMFV	4014
MRNSER	3960
MTPGPS	3934
DGNSTT	3928
MRYYPG	3885
SSAKEL	3883
STQCIT	3861
CERYPR	3854
AAHREH	3851
DRYYLG	3847
KKMSAI	3820
RKDSRS	3814
PFDHVS	3814
LGTSMT	3786
SM_LPP	3783
ICDRSK	3740
RNPETP	3721
ICGVDV	3695
VKVQYR	3692
QAATYA	3681
N_FTMY	3663
NRGSTD	3641
MMPELV	3628
LRVILI	3615
GSILNG	3613
DVTICN	3607
WNPEFT	3582
YFDHVS	3562
RGEY_T	3550
INVRPM	3544
LPKWMP	3541
EGCEMH	3509
PPPPPR	3508
RNTEEF	3497
CLMWNN	3491
N_DEED	3491
LSHRDV	3489
DVCHYS	3467
DWVQLK	3466
ASRALE	3463
VAGGSM	3455
RAITHS	3453
SLNARV	3450
PYSISC	3441
KG#GRV	3435
PNT_CA	3426
IRVGGS	3406
DHPRQS	3400
LYSNKC	3393
WTNRAD	3368
_CSTRS	3350
LICWIK	3335
KNYSML	3331
RRANRD	3323
LANCTH	3320
RSHYST	3269
LRTMYS	3254
PHHL_R	3231
DNSSDI	3230
FMCLDL	3227
IRGRLP	3224
EFGLNG	3218
SKGCTT	3216
PGTNHE	3207
ADPSDM	3187
MGIKNN	3160
_RRASK	3157
MQR_KF	3145
LFGDYE	3141
PPHQQN	3123
NKEEMY	3102
SLDHVS	3096
APRKEL	3079
YNLMKI	3077
SKNSMV	3052
DYCVRG	3044
DTHLVY	3040
PPGVIH	3037
CMGLVT	3025
RRSYGG	3012
QLSQAS	3006
KI_QYQ	3002
IKR_NN	2985
HAPTSP	2985
TTAPCC	2984
CHNYSK	2978
GRK_TM	2977
VTHGND	2974
PSGRTL	2943
SDNGET	2937
DPENNM	2933
TPNDMN	2927
GLRHGE	2926
SPNWII	2920
VGFIKC	2917
PRVSRP	2917
SPRVAQ	2910
LILIVC	2893
LEVIRT	2892
NRWASK	2869
WPIHAR	2864
NDIIMR	2863
YGRSSS	2859
NPFIFS	2847
CCPVFD	2846
SHRAPP	2845
RYVLEY	2825
YPVSDL	2818
SFDHDS	2807
WIESNK	2804
MNGRLF	2803
LIVDKN	2802
TKDRDV	2783
ADGVGV	2771
QSRCSI	2768
ERSVDL	2764
GAFMLV	2763
SY__DN	2758
SDLSTN	2745
GGRSQL	2739
LRTKVM	2738
RAFMMV	2732
IMPGKD	2730
IRPNVS	2721
_ES_MN	2716
SIKYSM	2715
GWRKHM	2692
DNDECW	2678
VSLVLY	2671
AERKNI	2655
NQGNWN	2654
PTPPPP	2653
IKQFST	2647
NNVNRC	2638
RAKAYS	2636
SFGHVS	2629
ESHKDH	2628
VSEQGI	2604
YTLKLT	2595
RVHHKM	2592
NHE_DD	2583
AVCKKA	2578
GKDNGL	2560
IDKKDN	2553
CYKRNN	2536
TYVVES	2535
TQALML	2534
LRPSYE	2532
RRILLG	2517
SFDHAS	2516
QFMCKS	2510
GINVYF	2510
DNVKII	2506
SIDHVS	2502
F_QLH_	2494
RNESAS	2493
LPPHDI	2484
RRLVSR	2477
DNRYNR	2473
FSYRTF	2471
TFDHVS	2469
RSVKMM	2465
ALSRNI	2464
TDHQNR	2455
DWHSLK	2450
SYDHVS	2448
CGLERQ	2441
SDWGMY	2428
PPSLMT	2420
SFDQVS	2418
STDHPW	2406
GLPTTT	2405
IS_HY_	2398
DGMSSH	2396
NWYQQS	2393
RDFMLV	2391
EIRGSN	2387
VCE_MT	2387
SRTHKN	2386
KMRKER	2366
RSLRIS	2363
FSYFQL	2360
KSSVYN	2352
RNMMSM	2343
TRMPND	2341
NINSLW	2336
SRTTEL	2336
RRERPT	2334
LHNTNS	2315
AVASKP	2303
HPGYIN	2294
IARVKL	2292
QVKSSI	2287
MQKMIE	2264
KGPREI	2262
KSLLKD	2262
ALCNAM	2258
DINDDI	2256
DSSPQS	2252
RAFVLV	2246
IMPHMA	2245
SSDHVS	2245
DTNSTK	2241
SASKAT	2241
DYALSV	2240
QPVGTL	2239
FEYARS	2226
EWFMAY	2214
SNFAEN	2206
TIYYYE	2197
QENLYK	2193
GPSSLP	2189
RRMPSI	2186
CIWDEP	2175
MRALMM	2172
IMVVRF	2170
RDGYVE	2165
GRRRGV	2162
MRCNDC	2160
YTNIGY	2160
RSDVES	2158
RCVRMM	2154
QPLAQV	2150
KQKYTH	2143
DHNAVN	2137
VYQNSR	2136
SFDHVG	2116
SPPWKR	2111
SMHVRL	2111
KIITVR	2102
VMASTN	2098
_CWDNK	2094
VD_RRR	2093
SVAGSL	2091
HKHIRS	2070
LKAAYR	2063
KREVRR	2057
IRRMLS	2055
*ILRVR	2043
NEYGVS	2040
MAIQNN	2034
TMVSDG	2031
NVRRKH	2015
VAMVQR	2014
DITFNY	2008
DVTYCC	2001
DPQTNN	2001
HTSSTP	1999
TRLAKS	1999
VHHHAD	1996
CRPGGK	1989
MGHSLY	1987
F*YC_S	1987
ETNKIL	1984
KHNCYI	1981
KVYMGN	1976
SFDHFS	1967
SFDRVS	1965
RAFILV	1964
IYETTW	1961
RASMLV	1960
WKNWGY	1956
ASNSRR	1950
VRRIIC	1946
VAVLPL	1937
RAFMLA	1937
TPSLNT	1934
DIECYS	1933
GSQFGA	1932
ALPPNS	1932
ERRKCN	1932
THKHYR	1931
VTNSND	1931
KEGPLC	1928
DCTIYY	1927
VVGPRK	1926
ILIGIF	1925
RCFVYA	1915
NNKGNM	1913
SHNQTN	1905
FCFVCR	1904
TPQIPP	1904
QDGGTT	1904
KGIQNN	1900
SFEHVS	1894
RAYMLV	1891
QNGLLV	1890
GFYVGA	1886
LLQVRH	1881
YVGRVS	1871
*RLRLG	1870
NEHRVY	1866
AMPCRK	1859
DVVHKM	1859
LPRNLG	1858
LMDASY	1854
RIRQYI	1852
MQIDEV	1848
LPIGGW	1838
TVEAEP	1835
RSNKFG	1834
APPNRP	1833
MGIQSN	1831
ITSPLI	1825
VWLLIS	1824
AQSGMT	1818
PKLPVQ	1817
DLILRF	1803
LPDQHA	1798
RWRQPL	1794
MNRGRK	1793
MGIQDN	1791
EVGLVE	1786
SGGGWP	1781
SPRQTS	1778
QFSEEP	1775
GSGVGM	1775
DNGMAW	1768
RRRKEM	1766
ERRGPD	1765
MRENGK	1762
SFDHVR	1755
HMDINN	1752
VVNCTY	1747
MHLHSL	1746
LEKMQN	1742
HPYKET	1742
QLPSLR	1738
ATKKIL	1736
RSHPTT	1730
VNVGET	1729
KWIISL	1727
RAFMSV	1727
PPRRTL	1724
DLLMCI	1722
DQPYND	1718
_QYVPK	1718
NPQTRP	1718
ALRECK	1709
YCNLTT	1707
SCKCMV	1705
DSSLGV	1702
RSKNFG	1700
SFYHVS	1699
SQRSIG	1697
DNKWRK	1695
DSFSTA	1685
TVCCYT	1683
QLHTAR	1683
_DKWQL	1682
DDVMSE	1671
QPSTPA	1671
IGIQNN	1661
NLGCTM	1660
HMDMEK	1660
RAFTLV	1658
RAIMLV	1657
EWGQSY	1655
RRRFGI	1653
LKYWTS	1651
ATNKIM	1650
RSNNIG	1645
RKSVIS	1645
TKIGGN	1642
RSLLKW	1640
ELPAEL	1638
SFDHVI	1630
MPVTVI	1628
GTSGWY	1621
GNPHCN	1621
DDDRFK	1619
TSKLTN	1614
NMDLND	1609
TDGNQD	1601
SRRDEC	1593
PARGNH	1592
EYNHNT	1590
SMIIYT	1586
RAFKLV	1585
RAFM_V	1584
VGIQNN	1580
RAFMLE	1568
RLAPQA	1563
NVCTNS	1560
NVPSIT	1551
RPRPPT	1550
ENNNNV	1547
DSDCVN	1546
RLHQKA	1544
VYHDRV	1543
L_VNTP	1541
GSWD_A	1539
ASTFVN	1537
IFLCMI	1533
EVNAQI	1525
ATNMLV	1524
MAIGIE	1517
EDNFYS	1512
DAVGMW	1512
PRYYAR	1512
YGYVPY	1509
LLRDSY	1508
DFPIFP	1507
GIIEEL	1504
R_NNFG	1503
TPNIRS	1502
SVVFRV	1493
MGNQNN	1493
PTVRST	1492
L_LRHI	1492
SQGPNW	1481
RGFMLV	1478
_NYRSH	1473
SRTQYF	1470
_RYNYP	1468
VRSTCS	1467
LGIIRV	1461
ENQVKR	1459
HSDTSN	1455
MTDKFL	1454
RRAPQT	1446
_YQHS_	1444
GIVSGH	1442
TRSKYS	1440
SQPPPA	1439
L_TSGG	1437
TNRTMI	1437
IKSHYY	1432
WPCGRV	1427
LNNAVM	1425
SHSCMS	1425
SVNHKL	1425
LRASDT	1424
RHIRIS	1423
EKMLSK	1420
CRVKYR	1415
RNGNTR	1415
LYAGLP	1412
LYTHAR	1410
HNRLYN	1404
IHNRSF	1400
HSKEPM	1399
MLLWLG	1398
LQRPKP	1398
LLAATP	1391
SNRKHR	1390
AIAKEE	1389
VMMPKD	1389
SDMLFS	1384
WLGDGY	1382
L_ENSS	1382
VYTDGE	1380
EPSACM	1371
ETGNRS	1370
RAFMLL	1369
YNRVGV	1367
*RRMRV	1364
RTKVPI	1361
LPRTPR	1357
RFKCSM	1355
GRNSKQ	1351
DYEMHA	1351
NPMALR	1349
DVRCLI	1344
TTDFFV	1344
SLDTVN	1343
RPNCNE	1343
SNAKLQ	1341
VYTDTH	1339
KTSDQS	1338
RGRTKS	1335
LQYSVF	1333
NKDRPI	1332
YKCNIN	1330
EHTKFY	1329
LSGLFS	1329
TRYERV	1328
AIKSEK	1328
STPMPP	1322
RMFDEP	1322
RPALSQ	1319
LQRVLE	1317
KNENTH	1314
GGICWF	1314
IIINRI	1314
NRDYSK	1313
MGIQNS	1313
SVLKIN	1310
LNDMPM	1307
KDQEAL	1307
CFDGHY	1307
VTIFHG	1306
DAHGDD	1304
HCRKDY	1304
NQRIRS	1301
AKDRWW	1301
LLAYMS	1300
LLIGCG	1299
STYSK_	1299
RPGQST	1298
_IRSSS	1297
MPSMKL	1293
RAPSLL	1289
AMEHDA	1288
VF*PC_	1288
FTFVHL	1285
YDL_PK	1283
DGMN_M	1283
GRLMDV	1280
LAPSMR	1279
PGTGGR	1277
ECGCNR	1277
DTLWIN	1275
DEACSG	1274
ATNKVL	1269
VSPIKV	1269
MGTQNN	1269
MSRVNS	1268
YKQRKK	1264
IGIVLS	1263
RSNNFV	1260
NEKNNK	1259
SFDHLS	1256
NMDSNV	1256
LRLRCI	1252
DIWSRI	1251
RTNNNR	1246
EPPGKH	1244
RYLNPT	1243
SHRVNL	1241
YYQIKE	1241
QRYNPT	1241
GDFWMS	1238
GDTNTM	1233
QERTNY	1233
RLYYDT	1232
GYYE#S	1230
KFPYNT	1228
VGRKNA	1228
DGSNYS	1225
YTNYLF	1224
MGILIG	1223
PDGNHD	1222
LGPYKS	1221
AANKIL	1219
IRRMIL	1218
SAT_D_	1216
MGIRNN	1212
YNPVHI	1211
TPPSQP	1208
_TSRCS	1206
DSRWSG	1205
DLDTFK	1205
TNAIDD	1203
TPGGLS	1203
RLYLSP	1201
DDSVNS	1200
TSSSLI	1198
EHATMT	1193
RSNNFC	1192
NCLNYM	1192
MVIQNN	1192
WRYDNG	1191
QKVLMR	1187
HMDFMP	1185
KLIYQV	1184
LGASAV	1182
HDGNQD	1179
LRPYLR	1179
PDRLAN	1178
SKSRAP	1178
MRPDDR	1178
RSINFG	1176
VSGF_K	1176
MERIYP	1168
GSAQLS	1164
RPMVDY	1160
ATNRIL	1153
RLGGYR	1152
RKDNGG	1152
RLVIYP	1151
TMYYSY	1148
ERSDNA	1145
SQIRAR	1144
MGIHNN	1141
ELNWAP	1140
GREPNM	1140
ESDMSR	1140
SQPPPS	1139
VRMKRN	1135
DNEGA_	1135
SSKSDV	1133
RTNNFG	1130
WTGSDT	1128
RKKMVY	1125
V_DREI	1123
SVITIT	1122
ELNSGY	1121
EIDISN	1119
RAGHRI	1117
VFN_HY	1117
NKDEKR	1117
MTNYVH	1117
VYLYWT	1116
SIVLIV	1115
RDMMKN	1114
RNKDVL	1110
HFSECL	1109
DISLQD	1105
RPRDSI	1103
PPQIDV	1102
DAQSAC	1102
TNYSFS	1096
TAGVYY	1096
RGIQDL	1094
KMCEAC	1094
TGIQNN	1091
DPAFGC	1089
PPVDSS	1089
WPNLIY	1085
GRWGNA	1085
LGRWKI	1085
MACSFL	1083
RSNNYG	1083
NEDSIL	1079
MMRGKP	1077
MGIQNK	1076
WIYYDT	1075
EGFHVG	1074
SDRVIA	1073
RRYPHL	1072
RPNNFG	1070
RLDNGL	1069
*SVIGV	1067
IIFDIT	1066
ATNKNL	1066
KLCDFR	1066
NYEHDK	1065
IWTTHM	1062
MLAT_Y	1062
KVTMPD	1059
FSTV_Q	1058
CYGVDG	1057
GNGGRS	1056
KLRM_V	1054
MNDITR	1054
ATNEIL	1052
ANNKIL	1051
MTYSLW	1050
DEEDVM	1048
VKML__	1047
WPTPPS	1045
NTVLPT	1044
QWPAIG	1044
EDKIRD	1043
KSEMLS	1040
QRISET	1040
RFFTTH	1040
SGTSRT	1038
PHRCSP	1038
HPRQPL	1036
TTSYTE	1035
MLNNYA	1035
KSSQSR	1035
VRKWHN	1033
VIPPLL	1031
DRSERY	1029
IRCNGK	1028
WLYYDK	1027
VADHQD	1026
RVKYGH	1025
IPEEEC	1024
ASSFWK	1024
MVQTLY	1022
RAYVKC	1021
MVATSW	1021
WQPDSV	1018
AYRERA	1018
RKDESR	1017
NERPPS	1016
EIAHLI	1014
ATNNIL	1014
LTSCVN	1013
REVPGE	1013
ATNKIF	1013
NMSHL#	1012
KNVCLY	1011
DRLTRM	1008
RSNNLG	1008
NKMKDV	1008
SLTIVL	1005
VNVSMT	1001
RAGPTA	1000
MDANVA	1000
CDAVHH	999
WNMEAY	995
WEMLYA	995
FTWFLI	993
PARALP	992
SAFMLV	991
AMVEAL	991
_DQ_N_	988
PAKPPA	987
D#YDFA	986
EAPNLN	986
RWLLRR	986
*LRLII	982
LGITFC	981
IAVLSN	980
SFDLVS	980
EHLNEA	978
RDASNN	978
LGNIRV	977
RENRRC	975
ECVIIV	971
EWWAQL	968
DMGFWT	967
INEYYN	961
ERYRSV	956
SHMLHE	955
SRNDSV	952
ETASHH	950
LQAGAK	950
DWPSDK	949
HQSDFP	949
PDGNQG	949
LMEDNS	948
LFPLPT	946
ESWHLP	945
CANCSE	943
SKREMS	942
RDLNRE	942
DARSFR	941
YAGGKH	939
LVWITI	933
INCGVW	930
DSREQP	928
MKTDGE	928
YVPSSR	927
TPAAPS	926
FLRSRF	924
GGTRTT	922
RLGLNI	922
LGLGIN	918
SPLRIV	918
ESCGTS	917
CCFLTF	917
PTGRPN	915
MRLVCI	914
DLKRES	913
DARQVQ	913
VPYRKR	912
APAYVR	912
CL*LVS	912
EYSLWD	912
KEHNDD	911
ILIVLI	911
EILLKN	911
HPIIAN	910
RLRSEG	909
HIIMK_	909
GLGLCL	909
PCTINE	908
EFDGIM	908
DRGREY	906
AWKNNV	906
CYPPMT	905
MMCNRY	905
ETDTSY	905
GRLTQS	903
YRWQND	902
RSSNFG	902
PSPAPG	902
NTNDVY	900
ELCFLV	898
MCIQNN	896
ITRGYR	896
SRFQVN	895
RSDNFG	895
VVRTII	894
DTGPVY	894
LYIDVI	892
KWYSTC	892
TVHGYP	892
_TSIGL	891
DSRKFS	891
NITGR_	890
EFARGE	889
MHRETL	889
KVTDLL	889
ATSKIL	888
VMNKR_	887
AVTHDG	886
ETGIYM	886
TGHK_M	886
VPPLRR	886
VEYFWS	884
FPCHNK	883
DISVRF	881
RSFMLV	879
MNIKSE	877
LG_S_L	876
RRYRMH	874
SYSELR	873
LAQRGD	873
HLDFSP	870
SDTVDS	868
TSPIPP	867
HNKTYN	867
DGGFNT	867
MLT__K	867
MLAWPR	866
ENNDKI	866
EDDMNL	865
LLDDLW	863
SRGIVG	862
EVNNQC	862
RMDVML	861
TCWCTY	861
MSLSNS	861
FSRIEN	861
AVCHKT	859
PPLPCI	859
DVLEIP	858
LQ_INT	854
DWPRSS	854
RNECAT	852
ATNKI_	851
DFFAEI	850
SASFSC	849
GPPMVM	849
HTPQSN	849
RHTGSS	849
PLSTHM	848
KSNHLL	848
EGGVRG	847
MGVQNN	846
NEELS_	846
PPGVNQ	845
DFDTKR	845
FVWTDN	842
NRNNRG	841
NVYVRR	840
ITSRSN	839
LVILDI	838
PVGLHA	838
MGFQNN	837
GPAWTR	837
PDGNKD	837
DFRLRY	836
SQRVEL	836
SSKSER	836
DPWRKS	836
LGITLP	835
NMICED	835
RLCSTG	835
GSLHML	834
RAVMLV	834
HHATMI	832
WWNKIL	832
IKDSRQ	830
RSLIAR	830
KVDNWE	830
FRNNCD	830
TWTLTC	826
LTLVS_	826
DMLGNS	825
PPPNNV	824
GINNYI	824
GVIGIL	823
QIGLYH	823
DIHWVN	822
TYLRCP	822
IIN_PH	821
REVIMP	820
RWPHNT	819
RASLNH	817
RWLLAI	816
RTSNMS	815
SRIGGG	813
VEI#KS	813
APRGSF	811
CRDMFD	810
VPSMWS	809
DPLLKR	808
FCVELY	807
ANRSMS	807
ADEWNH	806
PYIFER	804
AIQDRV	804
PPPPAT	804
_LYMLS	803
WRCRLA	803
ICHMRN	802
_ESDNN	802
PHSECS	800
LRELPS	794
LGGFVL	793
TSPCNH	792
TTNKIL	792
MWVHVW	791
GASHNR	791
DGYPE#	791
VHRRED	790
G_TT_N	790
NNQGKD	790
FNMRKT	789
NKYGEC	788
GSIVDI	787
EDGYNV	787
DSRLCV	786
PPLPLT	785
LSTWHV	785
LKWIRY	784
HKENYI	784
LISINN	784
LPNFVI	783
SHGVCW	782
MRIFVK	781
LMYVIQ	781
PPSVIP	781
NDNIRD	780
WIIIIG	779
MAFMLV	778
MKIIHL	777
SFDYVS	776
DLLMQG	776
KRSPFS	776
EHDSGW	775
ERRESK	775
ALYQKH	774
IIRLGS	773
EFDNTL	773
THKHSS	773
MGIQKN	772
SPPPPP	772
ERTTKK	772
YMRHRR	772
SMSFNK	771
LINSTV	770
SRMFHS	769
SAHLET	769
IQAHQM	769
ATEYHI	769
WHRRAA	769
YCADTG	769
ANNNVT	768
ELTHIS	767
VSREN_	766
LSEDEF	766
DSCYLS	766
LDNTKM	764
NRNHIN	764
YVGSVR	764
SCTRPH	763
ADCPMH	763
VGEGLH	761
NTNVSF	759
SSMDGQ	758
INTS_N	758
SKPTCR	757
KQSFDG	754
PPVALM	753
LVFSVQ	752
DATISN	751
LACYPK	750
SLYTCW	749
KHRLLH	749
RSNDIL	748
WAQSDP	748
MSIQNN	746
VAREVP	745
ECLVNF	745
SSPRTP	745
DESLAN	744
CGRMKT	741
SVDHVS	740
QPNMAT	739
RTNEYN	737
FLWMNY	737
KLFYIF	735
VRSNNR	734
THKQSR	734
MKITMI	732
M_CMIK	731
MVGGDN	731
IPMQQP	731
SFDHGS	731
MGIQND	730
SKSYNN	730
_SKFLR	729
CGRPPS	728
CRIGGR	728
NQKMEE	727
YVGANH	726
CSSEIR	726
MIEKLR	726
TRKDNC	725
DFLSVY	724
NGEPCN	724
RTIQPP	723
GCRWNE	723
_QYN_R	722
ERVYTL	722
HHMQMV	721
YSSDPS	720
RWYTFH	720
SCHMVM	719
PGGNQD	719
KL_ENL	718
ESALFN	717
SFDHVC	717
NTGRRE	714
YVGRAR	714
GMNDVR	712
SILLMR	711
AQRTSS	711
DKGLKM	710
LKLRRM	710
VNMVGQ	709
DQYNNT	708
DSWAVN	708
IWILVF	707
GVRAVP	706
SFDHIS	705
DSWMCI	704
HIISDK	704
DDSKDK	703
STNKIL	703
TSSCSF	703
GSLFSP	702
RDMYQW	702
PPDISA	702
CFDHVS	700
EPENNR	698
SEINTA	698
WGTFDI	695
SRPAPA	694
PELNVT	694
THNHSR	693
PCVWTI	693
MRSYHI	691
MGNRRN	691
CIVCCL	689
LK_FNR	688
MGIQIN	688
TADQVT	688
GNTGHC	688
SHYNVY	688
SFDDVS	687
QSRDNR	687
APLWCT	686
AGRRPK	686
TAFMLV	684
LRHIKI	684
HKDARN	683
VREKSR	683
ERQPAV	682
PRHPPS	682
DVNSSI	680
VTTFRF	679
PDGNRD	678
ATNKTL	678
LGIFII	677
PAQMIR	676
IGTDNY	675
RARNAR	673
A_MTIQ	671
ILWSMY	671
RIGSHM	670
RVMKDL	670
PDRNQD	669
RAFMLM	669
RVKFHH	669
QEAHML	668
EIAGSN	668
RMDVTG	668
GAPKAR	667
RR_PIT	667
NNVSVR	667
QRCADE	667
DYDVVV	666
KYVDHL	666
THKNSR	666
WMLWEN	666
VLIVGF	666
GGIIII	665
_MELLS	665
QVVHPL	665
YLVIHC	664
ERRLVK	662
RQMAVQ	662
LPGNAY	660
MPRTYT	659
LINYCG	659
TRTESA	658
LPTLET	657
MHLEAG	657
RAPLGV	657
DKATLK	657
AGRAIT	655
ALEIRD	655
EGDGLS	654
SCRSGS	654
GVIVII	653
FSANSM	652
RRCGRS	652
AHKHSR	652
RIGFRV	651
RGIQNN	651
VNF_LN	651
WLDAST	651
SSLLVN	649
TARVVG	648
CKLEYM	648
RAWSNV	648
DVVDLI	648
YRRPTL	646
ESCKFS	646
IVLGHI	646
RAAQSH	645
EQDSL_	645
D_KKQT	644
TGTPFS	642
NGGQMD	642
TSWINS	642
SFDMLV	642
LGMTVQ	641
_RCQFY	641
DSKPIM	640
DWKIGY	640
ILINWW	639
NKDDPV	638
LISTYF	637
RSNDFG	637
YWPGED	636
ATHNYF	635
PPSTPL	635
LFINNL	634
TNKLYR	634
TNESNR	634
TYTTVD	633
NRSRKQ	632
KSAPIP	632
WLRNRS	632
SSPSPP	631
DRSCND	631
SDDSDA	629
IRRCMC	629
LRRPVW	629
PHYYES	629
_YQMSS	629
ELPSIR	629
QVYTPI	628
GRDCMS	628
KDMKSE	627
RWSAW_	626
WNIFHK	626
GAASST	625
VIPKTK	625
LKSTYA	624
DCNSYA	624
KFHHCC	623
KSFTMM	623
KSDIDS	623
AQLLRE	623
LGMRVM	622
RDEIIC	621
*WDSGS	621
FSSYEL	620
IMILWC	620
NSGNKR	619
RSDRGW	618
MLSTLP	617
WRIKVS	616
RDNVLL	616
LFWRDN	615
PGRSSW	614
PVGPAT	612
SLPAST	612
TTGPGS	612
CWYTIG	611
LVPPPP	611
RGVETY	611
YFDNVS	611
MGILNN	611
YTGTYA	610
RDDHVM	610
RSKKFG	610
SFHHVS	609
SGRSAS	608
SANNLI	608
LRVVLI	607
NANANL	606
WVCKKI	606
CAHPAP	606
THKHTR	605
NLNMYI	605
LLNDIR	605
WTPDCG	604
WPYYDT	604
CILK_S	604
SVSRNA	603
VQFMMI	603
LMPWAR	602
KTSVRY	602
TPPVPI	601
SVMNR_	601
TPLTPL	601
RKYWPT	601
EVGYYS	600
YTSMFW	599
RPINKT	598
THNAST	597
WRTRNQ	597
GNNNYM	595
LVR_YR	595
RTFMLV	594
IQYHNM	593
RGCCMI	592
CIKTGF	592
TYMCHH	592
CKKKVY	591
AVEQFW	591
PDGKQD	591
GELGGN	591
FSVSRL	590
LIFRIF	590
WQAKHR	590
DNSEDM	589
LDRRTL	589
NTTSSE	589
YMSCPL	588
FSILLS	588
PDGSQD	588
FRLV_I	587
RYRWDT	586
L*LIMI	585
PSTPPQ	585
MRIQNN	585
DIGVGT	584
ITNQIT	583
VRCPES	583
QLWTKL	582
NLYVCK	582
GGGGGG	582
NMMNKS	581
CLKRTI	581
AILSGP	581
GRCGKS	580
_GINYY	580
EKCKCW	580
IKVNNS	580
SYHTDS	579
YRDIVH	579
CIIILC	579
YPQHSS	578
VFYVTT	578
RCRRAK	578
SMYPEH	578
WVSARM	577
YEDVAC	577
YYTREF	577
ESGRFV	576
DIIIDI	576
FEYMTS	576
AVLARY	576
NIIDRI	575
RMDVKF	575
RKYVDI	574
EGECKS	573
SKSVHK	572
RSLGIV	572
WALNRT	572
FIWYFY	572
YKEPVK	572
NVGRVR	571
PHSTSS	571
YLYFYA	569
TVRIMR	569
APAQSY	568
DGNRRM	567
DLSSGC	567
APPM_C	567
RGTTQQ	567
GDKHPH	567
GLQTYV	566
IRKTTH	566
FSELDS	566
SVYEWS	566
TADDDN	566
ETNQFI	565
PLMSSL	564
IRHVHD	564
RWITNF	564
VCPQDS	563
AKPPRS	562
NTGWRG	562
RSNIFG	562
DMPYEN	562
TNKHSR	562
TGPLFS	561
YFHLYD	561
DGSMSN	560
TSLYIY	560
PFYMDS	560
IRTRFD	560
DTDS__	560
WSPCNG	559
DDGKVV	559
SPADTR	558
DMAKCR	558
SKRIKT	557
APSLIS	557
RCVNVQ	557
RIRVRR	556
VAGALY	555
VRLTQA	554
PMDVAI	554
TKNKIV	554
RKRSCR	553
RQVKNL	552
TPLTCS	552
SVIHDC	552
MSCDVQ	551
IV_LEF	551
APSLIR	550
LSTYPG	550
TLMYDF	550
ATYKIL	550
DVDRVV	549
VLYNAS	549
SFDHVN	549
KKWSNC	549
YLYSAT	548
RSGVYH	547
ILYFWN	547
SRDTLS	547
PRGSTS	546
NMDILD	546
RKYKAG	545
CLPVCN	545
PPPPPS	545
PDGDQD	545
LVNRLM	545
DVNYIG	545
DVTFNM	545
RSSTQC	544
KV_TPS	543
GD#QDF	543
GINNYK	543
THKHPR	543
DDQGLG	543
CSRANT	542
TRPTWM	542
DCAELK	542
TSLTIR	542
RRQHSW	541
AQPPPP	541
IVL*GL	541
NTGWSE	541
KSERYL	540
NASKDR	540
FKNVVL	538
GAVQEY	538
NNYKNK	538
THRHYP	538
KAFMLV	538
YKDSCN	538
NTDLFK	537
HLRPPP	537
HAKPWA	536
YDMKFH	536
GKRSSN	535
VMYYDV	535
EVDWHI	535
YAGRVR	535
GINNNM	535
ELTDYQ	534
YPGMYM	534
SVYFNN	534
ARPPFT	534
TFQVGC	534
EIGSTR	533
MGSQNN	533
Y_RMRL	533
DPLCTD	532
SRIPGR	531
EMGTYI	531
TFDNVS	530
RAFMLG	530
HVDW_V	529
QPLKSE	529
D_PQTQ	529
HQWPNR	529
RMPHPG	528
PNLVRS	528
YLNR_N	528
SHEAIM	528
KTNVDH	527
SPTRWS	527
KDSKSE	527
MVVETA	526
PRQLLM	526
LSNNFG	526
RARNEP	525
EGQVSW	525
TDENKT	525
LPPFRL	525
QGRNLK	524
WPANSN	524
KSLCDY	524
RANNFG	524
SNLDHC	523
SNTNSL	523
YKDQRQ	523
GSGYYL	523
MSGIDS	523
ATNKSL	522
MSDIGS	522
LMNHSS	522
KSMTNS	521
LLISYC	521
EENSSI	521
YKNLEI	521
TYCSSG	521
LRAHLD	520
ESLKSS	520
PSRILP	520
SDPMEK	520
RILESW	519
RLKLHK	519
LSGSEL	518
_HNLLT	518
SFNHVS	518
RMSILV	518
EFDDAT	517
DELSYD	517
THRHSR	517
GPRIAQ	517
IMFKDG	516
DPYIMK	516
ALRDPR	516
PIKGDR	515
VFIRSF	515
KLKKVY	515
LDWWNW	514
*FGMIF	513
NMDEAY	513
DNTGTT	513
PPQICS	513
VYVVGN	513
DSVNKG	512
MNRPTD	512
RLYRLW	512
SNIGPD	512
KMYSNS	511
GIKNYM	511
_DHIEN	511
SSPVNL	511
NSNCRV	509
IWKSGK	509
TSEPRH	509
IYLNRE	509
HRHTKT	508
GCGIRL	508
PPRMET	507
DAKFAA	506
HMLSEN	506
DDRHYD	506
QEVRSF	506
SFYNVS	505
_LGFNC	505
SNTHSM	505
ITHKIK	504
MWAQHS	504
DRRLPQ	503
YCIFIF	503
VNINFF	503
DNEMIV	503
MGDIDS	502
KENEEI	502
APPPPP	502
TVTNSL	502
KVVDLY	502
SNSYTN	502
SA*FIK	500
RAFLLV	500
FFRGRG	500
EMPFKV	500
RRLMIE	500
TSWRLR	500
RMVAGI	499
AIMSMI	499
DINHRR	499
NRETTG	499
N_SMY_	499
KRFTDL	498
TQTFDP	498
TIKAEK	498
DNGCFY	498
_YANSI	498
RFIIWF	497
TGYRWR	497
FTERTA	497
YDGRVR	496
IYVSNS	496
GDGTGG	496
PPLSVN	496
RAFMWV	496
PAPHPT	495
TNGILS	495
GAVSCL	495
LDLKDD	495
VCETVM	495
APSPPE	494
GINKYM	494
YVGRDR	494
LREGTA	494
PTFMTS	494
INLQLS	493
RAFRLV	493
EQLNWL	493
AHSRIL	492
FEGILI	492
SCIISA	492
HFEDG_	492
RDHAPV	492
ELSGIT	491
PTNKIL	491
LPNQSR	491
TRMMCI	491
TNKWSN	491
GVPLEL	491
KWQRVC	490
NYTYII	490
DNAEEW	490
DVGSST	490
LCVYNA	490
QVQSQY	490
HHPIAT	489
MIDIDS	489
SPAALQ	489
LSIDEP	489
DIVYSE	488
RRPSQP	488
VTNKIL	488
KVRNSN	488
SCKDMS	488
WLYYGT	487
SGWHSK	487
STNLSV	487
ECRRIH	487
VLLLHI	486
MSDNDS	486
MGINNN	485
SVGLPR	485
RACMLV	485
PVYKGT	484
RSNSFG	484
_RITNH	484
PRVREQ	483
WYWERG	483
DHGRTN	482
LLPKWN	482
GRNMMH	481
VCGTST	480
DTHLTR	479
MSDIDG	479
ELIEVY	479
HALWWT	479
RAISWF	478
TEFNMH	478
TKETAN	478
YYACDM	478
PPRRPA	478
NDNVET	478
SNPHIS	478
SREIAG	477
TNYRNK	476
MYLMLM	476
GESFNG	476
H_KPT_	476
HMGTIV	476
NLGYGS	475
AMTPVS	475
VIRVGC	475
PHPNMP	475
DIVTMF	475
IRIWNL	475
DLTIIC	475
EYEHQT	474
YKSYTN	474
HTDQPQ	474
YNSYYT	474
ELTSEA	474
GSSMAY	474
DRDYVH	474
DSRKHE	473
TSVYGT	473
QNGNCP	473
LGYMGM	473
KGYYIE	472
DYVSDK	472
DSDWIG	472
YSGWLN	471
YNTLSY	471
TSDIDS	471
ASAEDV	471
PPYGIK	471
HNICFI	471
GHWGGP	470
RDLTWW	470
VLSFVQ	470
PFSIAC	470
RDL_FL	470
APPRYP	470
DMMNHE	470
ASRSSK	469
KLCASY	469
NVYHQV	469
SECGTV	469
IMVV*G	469
RCICTL	469
GQLREI	468
RASLNS	468
KVVDTC	467
RGVLAV	467
WSPWVR	467
ARIIRA	467
CPNNTI	466
SRAMPN	466
MRKDDD	466
APPPPY	466
CPRAAT	466
RDLGDS	465
TEDLTG	465
MEHTMK	465
EIGHTP	465
QQGMFL	465
WLLTDH	465
NC_DFY	464
LCRRLR	464
NRIRHK	463
QCLDLD	463
PRKMAG	463
KDRVLP	463
HRDDRM	463
DSDTPA	463
NMYQML	462
PKSYTN	462
CWDCSS	461
LSSIGN	460
MVCGEH	460
KSVVTN	460
MVYLSI	460
TRRKEN	460
IPAGPW	460
TACLNE	459
EVLNIN	459
MCLL_K	459
VSDIDS	459
IVRASW	459
YFPFDD	458
MEYEIL	458
VARSEI	458
TPASWD	458
ARYCMS	457
SNTC_H	457
NARARC	457
NEELML	457
DNNYVT	457
MIRG*S	456
ASREVQ	456
STNRT_	456
GRAHAR	456
LEMDVY	456
LLYYVV	456
QSRIFY	455
SRSQLF	455
AAHSHR	455
DVGHRE	455
DTNLTW	455
RS_NTE	454
RRGKIL	454
TKSYTN	453
NMVFWS	453
TPQGMQ	452
[truncated: 63,536 more rows]
